# Supplementary material for: Prevalence and genetic diversity of Wolbachia endosymbiont and mtDNA in Palearctic populations of Drosophila melanogaster
Source: BMC Evol Biol. 2019 Feb 26;19(Suppl 1):48. doi: 10.1186/s12862-019-1372-9 (PMC6391860; doi:10.1186/s12862-019-1372-9)
Supplement: Supplementary file 1 — List of Drosophila melanogaster stocks used for analysis of 343 bp mtDNA region. GenBank numbers of sequencing samples are indicated. (XLS 55 kb) [file 12862_2019_1372_MOESM1_ESM.xls]

## Sheet: Stocks description
Isolate	Population	Year	Wolbachia genotype	mtDNA clade	GenBank number
1a_KLN	Russia: Kaliningrad	2015	-	I_II_III	MG197931
3a_KLN	Russia: Kaliningrad	2014	-	III	MG197932
4a_KLN	Russia: Kaliningrad	2015	-	V	MG197933
5a_KLN	Russia: Kaliningrad	2014	-	V	MG197934
A10_KLN	Russia: Kaliningrad	2014	wMel	I_II_III	MG197899
AL-16	Crimea: Alushta	2010	-	I_II_III	MG197860
AL-22	Crimea: Alushta	2010	-	III	MG197861
AL-39	Crimea: Alushta	2010	wMel	V	MG197862
AL-42	Crimea: Alushta	2010	wMelCS2	VI	MG197872
AL-57	Crimea: Alushta	2010	wMel	V	MG197863
B10_KLN	Russia: Kaliningrad	2014	wMel	I_II_III	MG197900
B12_KLN	Russia: Kaliningrad	2015	wMel	V	MG197893
C10_KLN	Russia: Kaliningrad	2015	wMel	I_II_III	MG197901
D10_KLN	Russia: Kaliningrad	2014	wMel	I_II_III	MG197902
E10_KLN	Russia: Kaliningrad	2015	wMel	I_II_III	MG197903
E11_KLN	Russia: Kaliningrad	2015	wMel	III	MG197894
F10_KLN	Russia: Kaliningrad	2014	wMel	III	MG197904
F11_KLN	Russia: Kaliningrad	2014	wMel	V	MG197895
Fr25	France: Montpellier	2010	-	V	MG197891
Fr31	France: Montpellier	2010	-	I_II_III	MG197938
Fr35	France: Montpellier	2010	wMel	V	MG197890
G10_KLN	Russia: Kaliningrad	2014	wMel	V	MG197905
H09_KLN	Russia: Kaliningrad	2015	wMel	III	MG197898
IZ-100	Crimea: Izobilnoe	2010	wMel	V	MG197850
IZ-11	Crimea: Izobilnoe	2010	-	III	MG197842
IZ-111	Crimea: Izobilnoe	2010	wMel	V	MG197851
IZ-121	Crimea: Izobilnoe	2010	-	V	MG197852
IZ-122	Crimea: Izobilnoe	2010	wMel	III	MG197853
IZ-131	Crimea: Izobilnoe	2010	wMel	III	MG197854
IZ-136	Crimea: Izobilnoe	2010	-	V	MG197855
IZ-148	Crimea: Izobilnoe	2010	wMel	V	MG197883
IZ-17	Crimea: Izobilnoe	2010	-	V	MG197983
IZ-19	Crimea: Izobilnoe	2010	wMel	III	MG197843
IZ-20	Crimea: Izobilnoe	2010	wMel	V	MG197844
IZ-23	Crimea: Izobilnoe	2010	-	V	MG197892
IZ-4	Crimea: Izobilnoe	2010	-	V	MG197896
IZ-43	Crimea: Izobilnoe	2010	wMel	I_II_III	MG197937
IZ-44	Crimea: Izobilnoe	2010	wMel	V	MG197845
IZ-47'	Crimea: Izobilnoe	2010	wMelCS2	VI	MG197873
IZ-53	Crimea: Izobilnoe	2010	wMelCS2	VI	MG197874
IZ-67'	Crimea: Izobilnoe	2010	wMelCS2	VI	MG197875
IZ-78	Crimea: Izobilnoe	2010	-	V	MG197846
IZ-79	Crimea: Izobilnoe	2010	-	V	MG197882
IZ-81	Crimea: Izobilnoe	2010	-	V	MG197847
IZ-87	Crimea: Izobilnoe	2010	-	V	MG197848
IZ-88	Crimea: Izobilnoe	2010	wMel	V	MG197849
K1	Ukraine: Kiev	2012	-	V	MG197856
K17	Ukraine: Kiev	2012	wMel	III	MG197859
K5	Ukraine: Kiev	2012	wMel	I_II_III	MG197857
K7	Ukraine: Kiev	2012	-	III	MG197858
NL1.14	Russia: Nalchik	2014	-	V	MG197917
NL1.53	Russia: Nalchik	2014	-	V	MG197920
NL-111	Russia: Nalchik	2010	-	VI	MG197923
NL-12_1-5	Russia: Nalchik	2012	wMelCS2	VI	MG197922
NL-12_2-3	Russia: Nalchik	2012	-	VI	MG197910
NL-12_2-8	Russia: Nalchik	2012	-	VI	MG197912
NL-12_3-44	Russia: Nalchik	2012	-	VI	MG197928
NL2.67	Russia: Nalchik	2014	wMel	V	MG197929
NL2.68	Russia: Nalchik	2014	wMel	V	MG197925
NL3.51	Russia: Nalchik	2014	wMel	V	MG197924
NL3.52	Russia: Nalchik	2014	-	III	MG197915
NL-35-13	Russia: Nalchik	2013	wMelCS2	VI	MG197927
Sah19	Russia: Tomari	2014	wMel	I_II_III	MG197918
Sah3	Russia: Tomari	2014	wMel	III	MG197926
Sah37	Russia: Tomari	2014	-	I_II_III	MG197919
Sah38	Russia: Tomari	2014	-	VI	MG197913
Sah4	Russia: Tomari	2014	-	V	MG197908
Sah7	Russia: Tomari	2014	-	VI	MG197921
Sh10	Sweden: Gothenburg	2012	wMel	III	MG197914
Sh12	Sweden: Gothenburg	2012	wMel	III	MG197911
Sh16	Sweden: Gothenburg	2012	-	III	MG197916
Sh27	Sweden: Gothenburg	2012	-	III	MG197935
Sh29	Sweden: Gothenburg	2012	-	III	MG197930
Sh7	Sweden: Gothenburg	2012	wMel	III	MG197909
sinai11	Egypt: Sharm El-Sheikh	2010	wMel	III	MG197864
sinai13	Egypt: Sharm El-Sheikh	2010	-	I_II_III	MG197865
sinai18	Egypt: Sharm El-Sheikh	2010	-	I_II_III	MG197866
sinai4	Egypt: Sharm El-Sheikh	2010	wMel	I_II_III	MG197880
sinai5	Egypt: Sharm El-Sheikh	2010	wMel	III	MG197881
Um1	Ukraine: Uman	2012	wMel	III	MG197884
Um12/13	Ukraine: Uman	2012	wMel	V	MG197888
Um15	Ukraine: Uman	2012	-	III	MG197889
Um5	Ukraine: Uman	2012	wMel	III	MG197885
Um7	Ukraine: Uman	2012	-	V	MG197886
Um8	Ukraine: Uman	2012	-	I_II_III	MG197887
w109	Moldova: Kishinev	1984	wMelCS2	VI	MG197963
w115	Tajikistan: Dushanbe	1985	wMelCS2	VI	MG197967
w116	Kazakhstan: Almaty	1985	-	V	MG197957
w119	Russia: Krasnodar	1985	wMel	V	MG197953
w143	Kazakhstan: Almaty	1988	-	VI	MG197955
w148	Tajikistan: Dushanbe	1988	-	VI	MG197971
w15	Russia: Birsk	1974	wMel	V	MG197973
w153	Uzbekistan: Tashkent	1989	wMelCS	VI	MG197961
w155	Uzbekistan: Tashkent	1989	wMelCS	VI	MG197966
w179	Kazakhstan: Almaty	1989	wMel	V	MG197965
w181	Georgia: Tbilisi	1989	wMelCS2	VI	MG197972
w185	Russia: Chelyabinsk	1991	wMel	V	MG197958
w186	Russia: Chelyabinsk	1991	wMel	V	MG197960
w189	Russia: Krasnodar	1992	-	V	MG197954
w190	Kyrgyzstan: Karakol	1992	wMel	V	MG197969
w191	Georgia: Pitsunda	1991	wMel	V	MG197962
w199	Russia: Altai, Askat	2000	wMel	V	MG197951
w200	Russia: Izhevsk	2000	wMel	V	MG197939
w201	Russia: Pychas	2000	wMel	V	MG197944
w212	Tajikistan: Dushanbe	1990	-	III	MG197943
w214	Russia: Gorno-Altaysk	1992	wMelCS2	VI	MG197941
w215	Russia: Altai	1992	wMel	III	MG197945
w216	Russia: Altai	1992	wMelCS2	VI	MG197979
w219	Russia: Altai, Biysk	1993	wMel	V	MG197976
w220	Russia: Gorno-Altaysk	1993	-	VI	MG197978
w221	Russia: Altai, Askat	2000	wMel	V	MG197977
w222	Russia: Karambai	2000	-	V	MG197984
w223	Uzbekistan: Tashkent	2001	-	V	MG197981
w225	Russia: Pychas	2001	wMel	V	MG197980
w226	Kyrgyzstan: Bishkek	2001	-	V	MG197975
w227	Kazakhstan: Semey	2002	wMel	I_II_III	MG197940
w228	Russia: Izhevsk	2002	-	I_II_III	MG197950
w230	Kyrgyzstan: Bishkek	2004	wMel	V	MG197948
w232	Russia: Chemal	2003	wMel	V	MG197942
w234	Russia: Sochi	2004	wMel	III	MG197946
w235	Uzbekistan: Samarkand	1986	wMel	V	MG197947
w236	Kyrgyzstan: Bishkek	2005	wMel	V	MG197949
w237	Kyrgyzstan: Karakol	2005	wMel	V	MG197952
w238	Uzbekistan: Tashkent	2005	wMelCS	VI	MG197982
w239	Kyrgyzstan: Kamyshanovka	2005	wMel	I_II_III	MG197970
w64	Russia: Anapa	1979	-	VI	MG197974
w77	Uzbekistan: Tashkent	1981	-	VI	MG197956
w78	Georgia: Tbilisi	1981	-	VI	MG197968
w86	Russia: Krasnodar	1982	-	VI	MG197959
w96	Moldova: Kishinev	1983	wMel	V	MG197964
Y-S1	Russia: Yuzhno-Sakhalinsk	2015	-	III	MG197867
Y-S10	Russia: Yuzhno-Sakhalinsk	2015	-	I_II_III	MG197868
Y-S101	Russia: Yuzhno-Sakhalinsk	2015	-	III	MG197869
Y-S108	Russia: Yuzhno-Sakhalinsk	2015	-	III	MG197870
Y-S111	Russia: Yuzhno-Sakhalinsk	2015	wMel	I_II_III	MG197897
Y-S127	Russia: Yuzhno-Sakhalinsk	2015	wMel	III	MG197871
Y-S138	Russia: Yuzhno-Sakhalinsk	2015	-	VI	MG197936
Y-S148	Russia: Yuzhno-Sakhalinsk	2015	-	VI	MG197878
Y-S152	Russia: Yuzhno-Sakhalinsk	2015	-	VI	MG197879
Y-S17	Russia: Yuzhno-Sakhalinsk	2015	-	VI	MG197876
Y-S32	Russia: Yuzhno-Sakhalinsk	2015	wMel2	IV_VIII	MG197906
Y-S42	Russia: Yuzhno-Sakhalinsk	2015	wMel2	IV_VIII	MG197907
Y-S51	Russia: Yuzhno-Sakhalinsk	2015	-	VI	MG197877
