# Supplementary material for: Prevalence and genetic diversity of Wolbachia endosymbiont and mtDNA in Palearctic populations of Drosophila melanogaster
Source: BMC Evol Biol. 2019 Feb 26;19(Suppl 1):48. doi: 10.1186/s12862-019-1372-9 (PMC6391860; doi:10.1186/s12862-019-1372-9)
Supplement: Supplementary file 2 — Polymorphic sites of 343 bp mtDNA region of Drosophila melanogaster (according to GenBank NC001709). (XLS 37 kb) [file 12862_2019_1372_MOESM2_ESM.xls]

## Sheet: Polymorphic sites
Clade	Site
	4592	4599	4616	4620	4674	4691	4762	4853	4868
I_II_III	T	C	A	G	G	T	T	G	G
III	T	C	T/A	G	G	T	T	G/A	G
IV_VIII	T	C/T	A	G	A/G	T	C	G	G
V	T	T	A	G	G	C	C	G	G
VI	A/T	T	A	A	G	T	C	G	G/A
