# Supplementary material for: Prevalence and genetic diversity of Wolbachia endosymbiont and mtDNA in Palearctic populations of Drosophila melanogaster
Source: BMC Evol Biol. 2019 Feb 26;19(Suppl 1):48. doi: 10.1186/s12862-019-1372-9 (PMC6391860; doi:10.1186/s12862-019-1372-9)
Supplement: Supplementary file 4 — Nucleotide polymorphisms of CS Wolbachia variants. Positions chosen for analysis performed in the current study are highlighted in yellow. Uncertain nucleotides highlighted in grey. (XLS 43 kb) [file 12862_2019_1372_MOESM4_ESM.xls]

## Sheet: CS polymorphism
Stock name, Wolbachia genotype (clade)	Position in Wolbachia genome
	12863	18175	52601	89970	101241	139161	208096	222378	297946	387634	432815	469816	490402	540200	635867	671734	739559	739614	739618	752679	771939	790134	858287	1035926	1096232	1103469	1126107	1144829	1252847	1254084
DGRP338, VI clade*	C	G	A	A	A	T	T	A	C	A	A	G	G	A	G	C	T	A	C	A	A	G	T	C	A	T	A	G	A	A
DGRP335, VI clade*	C	G	A	A	A	T	T	A	C	A	A	G	G	A	N	C	T	G	G	G	A	G	T	C	A	T	A	G	A	A
Kurdamir, wMelCS2_a**	T	A	A	G	A	C	C	A	C	G	G	T	A	A	N	C	C	G	S	A	G	G	T	C	G	N	G	G	A	G
Anapa-79, wMelCS2_b**	T	A	A	G	A	C	C	A	C	G	G	T	A	A	C	C	C	R	S	A	G	G	T	C	G	T	G	G	A	G
Canton-S, wMelCS_a**	T	G	A	G	A	C	C	A	T	G	G	G	G	A	C	C	C	G	S	A	A	G	T	C	A	T	A	Y	A	G
w1118, wMelPop**	T	G	C	G	A	C	C	A	T	G	G	G	G	G	C	C	C	R	S	A	A	G	Y	C	A	T	A	K	A	G
VF-0058-3, wMelCS_b**	T	G	A	G	A	C	C	A	T	G	G	G	G	A	C	C	C	R	S	A	A	G	C	C	A	T	A	T	A	G
w2, VI clade***	T	G	A	G	G	C	C	A	C	G	G	G	G	N	N	A	C	G	G	A	A	A	T	C	A	W	A	G	C	G
w6, VI clade***	T	G	A	G	A	C	C	G	C	A	G	G	G	N	N	C	C	G	G	A	A	G	T	T	A	A	A	G	A	G
Consensus aminoacid		L	D				K					D	S								I	S				F	I	P	M	E
Replacement		L	A				R					Y	L								V	N				I	M	Q	R	K
CDC, triplet position	NC	3	2	NC	3	3	2	NC	3	NC	NC	1	2								1	2	3	NC	3	1	3	2	2
* - Richardson et al. [33]; ** - Chrostek et al. [30]; *** - Versache et al. [38]; NC - non-coding region.
