# Supplementary material for: Prevalence and genetic diversity of Wolbachia endosymbiont and mtDNA in Palearctic populations of Drosophila melanogaster
Source: BMC Evol Biol. 2019 Feb 26;19(Suppl 1):48. doi: 10.1186/s12862-019-1372-9 (PMC6391860; doi:10.1186/s12862-019-1372-9)
Supplement: Supplementary file 5 — Dataset of Wolbachia genotypes found in worldwide populations of Drosophila melanogaster during the 1925–2015 period. (XLS 72 kb) [file 12862_2019_1372_MOESM5_ESM.xls]

## Sheet: Data
Year	wMel	wMelCS	wMelCS2	wMel2	wMel4	%CS	%Mel	N	non-CS
1925	0	1	0	0	0	100	0	1	0
1930	0	1	0	0	0	100	0	1	0
1939	1	0	0	0	0	0	100	1	1
1954	2	3	0	0	0	60	40	5	2
1957	0	1	0	0	0	100	0	1	0
1960	0	1	0	0	0	100	0	1	0
1961	1	0	0	0	0	0	100	1	1
1962	2	0	0	0	0	0	100	2	2
1963	3	0	0	0	0	0	100	3	3
1964	0	2	0	0	0	100	0	2	0
1965	0	2	0	0	0	100	0	2	0
1966	1	0	0	0	0	0	100	1	1
1967	1	0	0	0	0	0	100	1	1
1969	1	0	0	0	0	0	100	1	1
1974	2	0	0	0	0	0	100	2	2
1976	1	0	0	0	0	0	100	1	1
1977	3	0	1	0	0	0	75	4	4
1979	0	0	1	0	0	0	0	1	1
1980	2	0	1	0	0	0	66.6667	3	3
1982	7	2	0	1	0	20	70	10	8
1983	4	0	0	0	0	0	100	4	4
1984	4	0	2	0	0	0	66.6667	6	6
1985	4	0	1	0	0	0	80	5	5
1986	2	0	0	0	0	0	100	2	2
1987	5	0	0	0	0	0	100	5	5
1988	2	0	1	0	0	0	66.6667	3	3
1989	9	1	1	0	0	9.09091	81.8182	11	10
1990	19	0	4	0	0	0	82.6087	23	23
1991	11	0	0	0	0	0	100	11	11
1992	26	7	15	0	0	14.5833	54.1667	48	41
1993	15	0	4	0	0	0	78.9474	19	19
1994	2	0	0	0	0	0	100	2	2
1995	3	0	0	0	0	0	100	3	3
1996	2	0	0	0	0	0	100	2	2
1997	9	0	0	0	0	0	100	9	9
1998	11	1	0	0	0	8.33333	91.6667	12	11
1999	6	0	0	0	0	0	100	6	6
2000	35	0	1	0	0	0	97.2222	36	36
2001	10	0	0	0	0	0	100	10	10
2002	14	0	0	4	0	0	77.7778	18	18
2003	44	0	0	2	0	0	95.6522	46	46
2004	40	0	10	0	0	0	80	50	50
2005	97	1	6	0	0	0.961538	93.2692	104	103
2006	8	1	0	0	0	11.1111	88.8889	9	8
2007	44	0	0	0	0	0	100	44	44
2008	156	3	0	0	0	1.88679	98.1132	159	156
2009	73	1	0	0	0	1.35135	98.6486	74	73
2010	260	0	4	0	7	0	95.941	271	271
2011	69	5	0	0	0	6.75676	93.2432	74	69
2012	244	3	1	0	0	1.20968	98.3871	248	245
2013	43	0	1	0	0	0	97.7273	44	44
2014	221	0	0	0	0	0	100	221	221
2015	109	0	0	2	0	0	98.1982	111	111

## Sheet: Source of data
Region	Year	wMel	wMelCS	wMelCS2	wMel2	wMel4	Reference
USA	1925	0	1	0	0	0	Riegler et al. [29]
USA, Canton-S	1930	0	1	0	0	0	Riegler et al. [29]
USA, Amherst	1939	1	0	0	0	0	Riegler et al. [29]
Bermuda	1954	1	0	0	0	0	Nunes et al. [48]
Israel	1954	0	2	0	0	0	Riegler et al. [29]
Spain, Barcelona	1954	0	1	0	0	0	Nunes et al. [48]
USA, California	1954	1	0	0	0	0	Nunes et al. [48]
Japan	1957	0	1	0	0	0	Riegler et al. [29]
Portugal	1960	0	1	0	0	0	Riegler et al. [29]
USA	1961	1	0	0	0	0	Riegler et al. [29]
Colombia	1962	2	0	0	0	0	Riegler et al. [29]
South Africa	1963	1	0	0	0	0	Riegler et al. [29]
USA	1963	2	0	0	0	0	Riegler et al. [29]
Australia, Brisbane	1964	0	1	0	0	0	Riegler et al. [29]
Czechoslovakia	1964	0	1	0	0	0	Riegler et al. [29]
Portugal	1965	0	2	0	0	0	Riegler et al. [29]
Ukraine, Uman	1966	1	0	0	0	0	Riegler et al. [29]
USA, Harwich	1967	1	0	0	0	0	Riegler et al. [29]
Slovakia	1969	1	0	0	0	0	Riegler et al. [29]
Russia, Birsk	1974	1	0	0	0	0	Riegler et al. [29]
Russia, Birsk	1974	1	0	0	0	0	Ilinsky, Zakharov [36]
Japan	1976	1	0	0	0	0	Riegler et al. [29]
Armenia, Ashtarak	1977	1	0	0	0	0	Riegler et al. [29]
Azerbaijan, Kurdamir	1977	0	0	1	0	0	Riegler et al. [29]
Czech Republic	1977	1	0	0	0	0	Riegler et al. [29]
USA	1977	1	0	0	0	0	Riegler et al. [29]
Russia, Anapa	1979	0	0	1	0	0	Riegler et al. [29]
Australia	1980	1	0	0	0	0	Riegler et al. [29]
Belarus, Gomel	1980	0	0	1	0	0	Ilinsky, Zakharov [36]
France	1980	1	0	0	0	0	Riegler et al. [29]
Japan, Amamioshima	1982	0	0	0	1	0	Riegler et al. [29]
Kenya	1982	2	1	0	0	0	Riegler et al. [29]
Madagascar	1982	1	0	0	0	0	Riegler et al. [29]
Papua New Guinea	1982	3	1	0	0	0	Riegler et al. [29]
Ukraine, Magarach	1982	1	0	0	0	0	Ilinsky, Zakharov [36]
Australia, Coffs Harbour	1983	1	0	0	0	0	Riegler et al. [29]
Israel, Qiryat Anavim	1983	1	0	0	0	0	Riegler et al. [29]
Moldavia, Chisinau	1983	1	0	0	0	0	Ilinsky, Zakharov [36]
Ukraine, Kremenchug	1983	1	0	0	0	0	Ilinsky, Zakharov [36]
Moldavia, Chisinau	1984	0	0	1	0	0	Ilinsky, Zakharov [36]
Ukraine, Uman	1984	4	0	0	0	0	Ilinsky, Zakharov [36]
Uzbekistan, Tashkent	1984	0	0	1	0	0	Ilinsky, Zakharov [36]
Russia, Krasnodar	1985	1	0	0	0	0	Ilinsky, Zakharov [36]
Tajikistan, Dushanbe	1985	0	0	1	0	0	Ilinsky, Zakharov [36]
Ukraine, Kiev	1985	1	0	0	0	0	Ilinsky, Zakharov [36]
Ukraine, Uman	1985	1	0	0	0	0	Ilinsky, Zakharov [36]
Uzbekistan, Samarkand	1985	1	0	0	0	0	Ilinsky, Zakharov [36]
Ukraine, Odessa	1986	1	0	0	0	0	Ilinsky, Zakharov [36]
Ukraine, Zaporozhye	1986	1	0	0	0	0	Ilinsky, Zakharov [36]
Ukraine, Uman	1987	5	0	0	0	0	Ilinsky, Zakharov [36]
Ukraine, Bakhchisarai	1988	1	0	0	0	0	Ilinsky, Zakharov [36]
Ukraine, Uman	1988	1	0	1	0	0	Ilinsky, Zakharov [36]
Georgia, Tbilisi	1989	0	0	1	0	0	Ilinsky, Zakharov [36]
Kazakhstan, Almaty	1989	1	0	0	0	0	Ilinsky, Zakharov [36]
Russia, Nalchik	1989	1	0	0	0	0	Ilinsky, Zakharov [36]
Ukraine, Kharkov	1989	1	0	0	0	0	Ilinsky, Zakharov [36]
Ukraine, Odessa	1989	1	0	0	0	0	Ilinsky, Zakharov [36]
Ukraine, Uman	1989	4	0	0	0	0	Ilinsky, Zakharov [36]
Uzbekistan, Tashkent	1989	1	1	0	0	0	Ilinsky, Zakharov [36]
Tajikistan, Dushanbe	1990	1	0	4	0	0	Ilinsky, Zakharov [36]
Ukraine, Uman	1990	12	0	0	0	0	Ilinsky, Zakharov [36]
Zimbabwe, Harare	1990	3	0	0	0	0	Nunes et al. [48]
Georgia, Pitsunda	1991	1	0	0	0	0	Ilinsky, Zakharov [36]
Russia, Chelyabinsk	1991	1	0	0	0	0	Ilinsky, Zakharov [36]
Ukraine, Uman	1991	9	0	0	0	0	Ilinsky, Zakharov [36]
Finland	1992	3	2	0	0	0	Riegler et al. [29]
Kyrgyzstan, Karakol	1992	1	0	0	0	0	Ilinsky, Zakharov [36]
Russia, Altai, Biysk	1992	6	1	3	0	0	Ilinsky, Zakharov [36]
Russia, Altai, Gorno-Altaysk	1992	0	0	1	0	0	Ilinsky, Zakharov [36]
Russia, Altai, Pospelikha	1992	5	4	7	0	0	Ilinsky, Zakharov [36]
Russia, Altay, Yantarny	1992	7	0	4	0	0	Ilinsky, Zakharov [36]
Russia, Krasnodar	1992	1	0	0	0	0	Ilinsky, Zakharov [36]
Russia, Nalchik	1992	1	0	0	0	0	Ilinsky, Zakharov [36]
Sweden	1992	2	0	0	0	0	Riegler et al. [29]
Russia, Altai, Biysk	1993	6	0	3	0	0	Ilinsky, Zakharov [36]
Russia, Altai, Gorno-Altaysk	1993	6	0	1	0	0	Ilinsky, Zakharov [36]
Ukraine, Uman	1993	3	0	0	0	0	Ilinsky, Zakharov [36]
Zimbabwe, Lake Kariba	1994	2	0	0	0	0	Nunes et al. [48]
Kenya	1995	3	0	0	0	0	Riegler et al. [29]
Japan	1996	2	0	0	0	0	Riegler et al. [29]
Australia, Forster	1997	1	0	0	0	0	Nunes et al. [48]
Israel	1997	1	0	0	0	0	Nunes et al. [48]
Italy, Schabs/ Süd Tirol	1997	2	0	0	0	0	Nunes et al. [48]
Russia, Nalchik	1997	2	0	0	0	0	Ilinsky, Zakharov [36]
The Netherlands, Texel	1997	1	0	0	0	0	Nunes et al. [48]
Ukraine, Nikopol	1997	1	0	0	0	0	Ilinsky, Zakharov [36]
Ukraine, Zvenigorodka	1997	1	0	0	0	0	Ilinsky, Zakharov [36]
Denmark, Kopenhagen	1998	1	0	0	0	0	Nunes et al. [48]
France, Gotheron/ South of Lyon	1998	1	0	0	0	0	Nunes et al. [48]
Italy, Rome	1998	1	1	0	0	0	Nunes et al. [48]
Italy, Sicily	1998	2	0	0	0	0	Nunes et al. [48]
Morocco, Marrakech	1998	2	0	0	0	0	Nunes et al. [48]
Russia, Moskow	1998	3	0	0	0	0	Nunes et al. [48]
USA, Pennsylvania/Penn State University	1998	1	0	0	0	0	Nunes et al. [48]
Belize, Honduras	1999	2	0	0	0	0	Nunes et al. [48]
Japan	1999	2	0	0	0	0	Riegler et al. [29]
USA, New Jersey/Rockaway	1999	2	0	0	0	0	Nunes et al. [48]
Germany, Neumarkt	2000	1	0	0	0	0	Nunes et al. [48]
Germany, Weil am Rhein	2000	2	0	0	0	0	Nunes et al. [48]
Italy, Neapel/ Vorort	2000	2	0	0	0	0	Nunes et al. [48]
Japan	2000	1	0	0	0	0	Riegler et al. [29]
Poland, Katovice	2000	1	0	0	0	0	Nunes et al. [48]
Russia, Altai, Askat	2000	8	0	1	0	0	Ilinsky, Zakharov [36]
Russia, Altai, Belokurikha	2000	13	0	0	0	0	Ilinsky, Zakharov [36]
Russia, Izhevsk	2000	1	0	0	0	0	Ilinsky, Zakharov [36]
Russia, Pychas	2000	1	0	0	0	0	Ilinsky, Zakharov [36]
Uganda, Kampala	2000	3	0	0	0	0	Nunes et al. [48]
USA, North Carolina/West End	2000	2	0	0	0	0	Nunes et al. [48]
Finnland, Helsinki	2001	3	0	0	0	0	Nunes et al. [48]
Japan	2001	1	0	0	0	0	Riegler et al. [29]
Kenya, Malindi/New Market	2001	1	0	0	0	0	Nunes et al. [48]
Kyrgyzstan, Bishkek	2001	1	0	0	0	0	Ilinsky, Zakharov [36]
Russia, Pychas	2001	1	0	0	0	0	Ilinsky, Zakharov [36]
Tunisia, Djerba	2001	1	0	0	0	0	Nunes et al. [48]
Uganda, Kisoro	2001	1	0	0	0	0	Nunes et al. [48]
Zimbabwe, Victoria falls	2001	1	0	0	0	0	Nunes et al. [48]
Bangkok, Thailand	2002	0	0	0	3	0	Nunes et al. [48]
China, Jiamusi/ Heilongjiang	2002	1	0	0	1	0	Nunes et al. [48]
Kazakhstan, Semey	2002	1	0	0	0	0	Ilinsky, Zakharov [36]
Malaysia, Borneo, Kota Kinabalu	2002	3	0	0	0	0	Nunes et al. [48]
Malaysia, Kuala Lumpur	2002	3	0	0	0	0	Nunes et al. [48]
Philippinen, Cebu	2002	2	0	0	0	0	Nunes et al. [48]
India, Mysore	2003	1	0	0	2	0	Nunes et al. [48]
Russia, Altai, Chemal	2003	12	0	0	0	0	Ilinsky, Zakharov [36]
Russia, Novosibirsk	2003	3	0	0	0	0	Ilinsky, Zakharov [36]
Ukraine, Nikopol	2003	6	0	0	0	0	Ilinsky, Zakharov [36]
Ukraine, Uman	2003	14	0	0	0	0	Ilinsky, Zakharov [36]
Ukraine, Zvenigorodka	2003	8	0	0	0	0	Ilinsky, Zakharov [36]
Australia, St. Lucia	2004	1	0	0	0	0	Riegler et al. [29]
Austria, Vienna	2004	1	0	0	0	0	Riegler et al. [29]
Austria, Wien/Kahlenberg	2004	2	0	0	0	0	Nunes et al. [48]
French Polynesia	2004	1	0	0	0	0	Riegler et al. [29]
Kyrgyzstan, Bishkek	2004	11	0	4	0	0	Ilinsky, Zakharov [36]
Portugal, Evora	2004	2	0	0	0	0	Nunes et al. [48]
Russia, Sochi	2004	11	0	6	0	0	Ilinsky, Zakharov [36]
Ukraine, Uman	2004	3	0	0	0	0	Ilinsky, Zakharov [36]
Crime, Yalta	2005	11	0	0	0	0	Ilinsky, Zakharov [36]
Egypt, Cairo	2005	3	0	0	0	0	Nunes et al. [48]
Kyrgyzstan, Bishkek	2005	36	0	0	0	0	Ilinsky, Zakharov [36]
Kyrgyzstan, Kamyshanovka	2005	13	0	2	0	0	Ilinsky, Zakharov [36]
Kyrgyzstan, Karakol	2005	5	0	0	0	0	Ilinsky, Zakharov [36]
Russia, Ulan-Ude	2005	17	0	0	0	0	Ilinsky, Zakharov [36]
Uzbekistan, Tashkent	2005	8	1	4	0	0	Ilinsky, Zakharov [36]
Greece, Crete /East of Heraklion	2006	6	1	0	0	0	Nunes et al. [48]
Greece, Gythion/ Laconia	2006	2	0	0	0	0	Nunes et al. [48]
Ukraine, Chornobyl	2007	20	0	0	0	0	Ilinsky, 2008 (Doc. diss.)
Ukraine, Kiev	2007	6	0	0	0	0	Ilinsky, 2008 (Doc. diss.)
Ukraine, Polesskoe	2007	7	0	0	0	0	Ilinsky, 2008 (Doc. diss.)
Ukraine, Uman	2007	11	0	0	0	0	Ilinsky, 2008 (Doc. diss.)
Russia, Altai	2008	21	1	0	0	0	This study
Russia, Altai, Biysk	2008	21	0	0	0	0	This study
Russia, Novosibirsk	2008	38	0	0	0	0	This study
Ukraine, Uman	2008	12	0	0	0	0	This study
Uzbekistan, Tashkent	2008	13	1	0	0	0	This study
Crimea	2010	153	0	4	0	0	This study
Egypt, Sharm el-Sheikh	2010	14	0	0	0	7	This study
France, Montpellier	2010	6	0	0	0	0	This study
Russia, Nalchik	2010	61	0	0	0	0	This study
Russia, Tomsk	2011	17	0	0	0	0	This study
Ukraine, Chornobyl	2011	16	0	0	0	0	Serga et al. [46]
Ukraine, Kiev	2011	15	0	0	0	0	Serga et al. [46]
Ukraine, Uman	2011	7	5	0	0	0	Serga et al. [46]
Ukraine, Varva	2011	14	0	0	0	0	Serga et al. [46]
Russia, Nalchik	2012	60	0	1	0	0	This study
Sweden, Gothenburg	2012	50	0	0	0	0	This study
Ukraine, Chornobyl	2012	15	0	0	0	0	Serga et al. [46]
Ukraine, Kharkov	2012	21	0	0	0	0	Serga et al. [46]
Ukraine, Kiev	2012	14	0	0	0	0	Serga et al. [46]
Ukraine, Kiev	2012	11	0	0	0	0	This study
Ukraine, Magarach	2012	10	0	0	0	0	Serga et al. [46]
Ukraine, Odessa	2012	10	0	0	0	0	Serga et al. [46]
Ukraine, Uman	2012	18	2	0	0	0	Serga et al. [46]
Ukraine, Uman	2012	8	0	0	0	0	Serga et al. [46]
Ukraine, Uman	2012	5	0	0	0	0	This study
Ukraine, Varva	2012	21	1	0	0	0	Serga et al. [46]
Russia, Nalchik	2013	43	0	1	0	0	This study
Russia, Kaliningrad	2014	120	0	0	0	0	This study
Russia, Nalchik	2014	89	0	0	0	0	This study
Russia, Sakhalin, Tomari	2014	12	0	0	0	0	This study
Russia, Kaliningrad	2015	87	0	0	0	0	This study
Russia, Yuzhno-Sakhalinsk	2015	22	0	0	2	0	This study
