# Supplementary material for: Prevalence and genetic diversity of Wolbachia endosymbiont and mtDNA in Palearctic populations of Drosophila melanogaster
Source: BMC Evol Biol. 2019 Feb 26;19(Suppl 1):48. doi: 10.1186/s12862-019-1372-9 (PMC6391860; doi:10.1186/s12862-019-1372-9)
Supplement: Supplementary file 6 — Dataset used for analysis of geographical Wolbachia patterns. (XLS 31 kb) [file 12862_2019_1372_MOESM6_ESM.xls]

## Sheet: Coordinates
Region	Locality	N	Wolbachia prevalence	Wolbachia genotypes	latitude (Nord)	longitude (Est)
The Sinai Peninsula	Sharm el-Sheikh	24	0.87	wMel, wMel4	27.54	34.19
Central Asia	Tashkent	16	0.87	wMel, wMelCS	41.16	69.13
North Caucasus	Nalchik	392	0.65	wMel, wMelCS2	43.29	43.37
Western Europe	Montpellier	18	0.33	wMel	43.36	3.52
Eastern Europe	Crimea, Izobilnoe+Alushta	278	0.54	wMel, wMelCS2	44.42	34.21
Far East	Yuzhno-Sakhalinsk	62	0.39	wMel, wMel2	46.58	142.44
Far East	Tomari	28	0.43	wMel	47.46	142.04
Eastern Europe	Uman	28	0.58	wMel	48.45	30.13
Eastern Europe	Kiev	13	0.85	wMel	50.27	30.31
Western Siberia	Cherga	39	0.44	wMel, wMelCS	51.34	85.34
Western Siberia	Iogach	6	0.83	wMel	51.47	87.15
Western Siberia	Biysk	29	0.72	wMel	52.31	85.1
Central Europe	Kaliningrad	441	0.47	wMel	54.43	20.3
Western Siberia	Novosibirsk	57	0.67	wMel	55.01	82.55
Western Siberia	Tomsk	17	1	wMel	56.3	84.58
Northern Europe	Gothenburg	57	0.88	wMel	57.42	11.58
